# Supplementary material for: Trends and future directions in childhood obesity research in the Nordic countries: a scientometric review
Source: Eur J Public Health. 2025 Apr 15;35(4):738–44. doi: 10.1093/eurpub/ckaf053 (PMC12311353; doi:10.1093/eurpub/ckaf053)
Supplement: ckaf053_Supplementary_Data [file ckaf053_supplementary_data.zip]

Archive with 4 entries (3 files):
- ckaf053_Supplementary_Data/
- ckaf053_Supplementary_Data/ejph-2024-12-om-0880-File006.docx
- ckaf053_Supplementary_Data/ejph-2024-12-om-0880-File007.docx
- ckaf053_Supplementary_Data/ejph-2024-12-om-0880-File008.docx
